# Supplementary material for: Imprinted genes show unique patterns of sequence conservation
Source: BMC Genomics. 2010 Nov 22;11:649. doi: 10.1186/1471-2164-11-649 (PMC3091771; doi:10.1186/1471-2164-11-649)
Supplement: Additional file 1 — Imprinted genes according to RefSeq annotation. This Excel spreadsheet gives information about the imprinted genes analyzed in this study, their parental expression, and their imprinting status in human and mouse. [file 1471-2164-11-649-S1.XLS]

## Sheet: Sheet1
Imprinted genes according to RefSeq annotation
human RefSeq gene	mouse RefSeq sequence available?	expressed allele	imprinting reported for
ASB4	yes	maternal	mouse
ASCL2	yes	maternal	mouse
ATP10A	yes	maternal	human
BEGAIN	no	paternal	mouse
CALCR	yes	maternal	mouse
CD81	yes	maternal	mouse
CDKN1C	yes	maternal	both
COMMD1	yes	maternal	mouse
COPG2	yes	human paternal, mouse maternal	mouse
CPA4	yes	maternal	human
DCN	yes	maternal	mouse
DIO3	yes	paternal	mouse
DLK1	yes	paternal	both
DLX5	yes	maternal	human
GATM	yes	maternal	mouse
GNAS	yes	maternal	both
GRB10	yes	human paternal, mouse maternal	both
HTR2A	yes	maternal	mouse
IGF2	yes	paternal	both
IGF2R	yes	maternal	mouse
IMPACT	yes	paternal	mouse
INPP5F	yes	paternal	both
INS	yes	paternal	both
KCNK9	yes	maternal	both
KCNQ1	yes	maternal	both
KLF14	yes	maternal	both
L3MBTL	yes	paternal	human
LRRTM1	yes	paternal	human
MAGEL2	no	paternal	both
MEST	yes	paternal	both
MKRN3	yes	paternal	both
NAP1L5	yes	paternal	both
NDN	yes	paternal	both
NNAT	yes	paternal	both
OSBPL5	yes	maternal	both
PEG10	yes	paternal	both
PEG3	yes	paternal	both
PHLDA2	yes	maternal	both
PLAGL1	yes	paternal	both
PON1	yes	paternal	human
PPP1R9A	yes	maternal	both
RASGRF1	yes	paternal	mouse
SGCE	yes	paternal	both
SLC22A18	yes	maternal	both
SLC22A2	yes	maternal	mouse
SLC22A3	yes	maternal	mouse
SLC38A4	yes	paternal	mouse
SNRPN	yes	paternal	both
TP73	yes	maternal	human
TRPM5	yes	paternal	human
TSPAN32	yes	maternal	mouse
TSSC4	yes	maternal	mouse
UBE3A	yes	maternal	both
USP29	yes	paternal	mouse
WT1	yes	paternal	human
ZIM2	no	human paternal, mouse maternal	both
ZIM3	no	maternal	mouse
ZNF264	no	paternal	mouse
